# Supplementary material for: Associations across food consumption, diabetes prevalence and the environmental impacts: Evidence from China
Source: PLoS One. 2025 Oct 14;20(10):e0334136. doi: 10.1371/journal.pone.0334136 (PMC12520399; doi:10.1371/journal.pone.0334136)
Supplement: S1 File — (XLSX) [file pone.0334136.s001.xlsx]

## Sheet: Sheet1
year	Urbn-rural	Southern-Northern	seven region	diabetes five groups	prediabetes five groups	diabetes rate	prediabetes rate	provinces	total food consumption	cereal consumption	oil consumption	vegetable consumption	pork consumption	beef consumption	pork consumption	poultry consumption	seafood consumption	egg consumption	milk consumption	fruit consumption	sugar consumption	EF total food	EF cereal	EF oil	EF vegetable	EF pork	EF beef	EF pork	EF poultry	EF seafood	EF egg	EF milk	EF fruit	EF sugar	GHG emission total food	GHG emission cereal	GHG emission oil	GHG emission vegetable	GHG emission pork	GHG emission beGHG emission	GHG emission pork	GHG emission poultry	GHG emission seafood	GHG emission egg	GHG emission milk	GHG emission fruit	GHG emission sugar
2015	rural	Northern	North China	4	2	13.6	31.7	Beijing	317.5	105.6	9.4	91	18.9	1.5	2.6	4.2	5.6	11.7	13.9	52.1	1	0.39196	0.08545	0.01261	0.01345	0.11749	0.02091	0.03624	0.00966	0.04709	0.01346	0.01274	0.02272	0.00014	1259.21	271.392	96.35	109.2	232.659	149.22	103.272	41.454	113.4	54.639	43.785	40.638	3.2
2016	rural	Northern	North China	4	2	13.6	31.7	Beijing	315.4	102.1	9.7	92.7	18.2	1.6	3.1	4.4	5.7	11.8	13.3	51.5	1.3	0.39444	0.08262	0.01301	0.0137	0.11314	0.0223	0.04321	0.01012	0.04793	0.01357	0.01219	0.02246	0.00018	1279.59	262.397	99.425	111.24	224.042	159.168	123.132	43.428	115.425	55.106	41.895	40.17	4.16
2017	rural	Northern	North China	4	2	13.6	31.7	Beijing	303.8	96.7	9	88.7	17.5	1.7	3	4	5.6	11.8	12.9	51.7	1.2	0.38213	0.07825	0.01207	0.01311	0.10878	0.0237	0.04182	0.0092	0.04709	0.01357	0.01182	0.02255	0.00017	1243.7	248.519	92.25	106.44	215.425	169.116	119.16	39.48	113.4	55.106	40.635	40.326	3.84
2015	urban	Northern	North China	4	2	13.6	31.7	Beijing	359.8	88.5	11	102.1	19.7	3.6	3.1	6.3	10.3	14	28.9	71.5	0.8	0.4923	0.07162	0.01476	0.01509	0.12246	0.05018	0.04321	0.01449	0.08661	0.0161	0.02648	0.03118	0.00011	1671.98	227.445	112.75	122.52	242.507	358.128	123.132	62.181	208.575	65.38	91.035	55.77	2.56
2016	urban	Northern	North China	4	2	13.6	31.7	Beijing	328.9	81	9.7	95.8	18.2	3.1	3.1	5.9	9	12.1	24.8	65	1.2	0.44669	0.06555	0.01301	0.01416	0.11314	0.04321	0.04321	0.01357	0.07568	0.01392	0.02273	0.02835	0.00017	1507.77	208.17	99.425	114.96	224.042	308.388	123.132	58.233	182.25	56.507	78.12	50.7	3.84
2017	urban	Northern	North China	4	2	13.6	31.7	Beijing	313.7	72.4	8.2	92.4	17.2	3.1	2.8	5.7	9	12.1	24	65.8	1	0.42594	0.05859	0.011	0.01366	0.10692	0.04321	0.03903	0.01311	0.07568	0.01392	0.02199	0.0287	0.00014	1437.47	186.068	84.05	110.88	211.732	308.388	111.216	56.259	182.25	56.507	75.6	51.324	3.2
2015	rural	Southern	Eastern China	4	2	13.7	29.9	Shanghai	353.4	131.3	11.5	89	27.8	1.3	0.9	12.9	20.4	10	12.3	34.4	1.6	0.57752	0.10625	0.01543	0.01316	0.17281	0.01812	0.01255	0.02967	0.17155	0.0115	0.01127	0.015	0.00022	1727.23	337.441	117.875	106.8	342.218	129.324	35.748	127.323	413.1	46.7	38.745	26.832	5.12
2016	rural	Southern	Eastern China	4	2	13.7	29.9	Shanghai	355.2	130.8	10.1	83.9	27.9	1.5	1	14.1	22.2	10.2	11.8	40	1.7	0.59942	0.10585	0.01355	0.0124	0.17343	0.02091	0.01394	0.03243	0.18668	0.01173	0.01081	0.01745	0.00024	1782.91	336.156	103.525	100.68	343.449	149.22	39.72	139.167	449.55	47.634	37.17	31.2	5.44
2017	rural	Southern	Eastern China	4	2	13.7	29.9	Shanghai	356.8	126	10.1	86.4	28.4	1.7	1	13.4	22.3	10	12	44	1.5	0.6027	0.10196	0.01355	0.01277	0.17654	0.0237	0.01394	0.03082	0.18752	0.0115	0.011	0.01919	0.00021	1796.92	323.82	103.525	103.68	349.604	169.116	39.72	132.258	451.575	46.7	37.8	34.32	4.8
2015	urban	Southern	Eastern China	4	2	13.7	29.9	Shanghai	367.4	99.4	9.5	104.4	25.1	2.7	1	12	25.7	10.5	22.7	53	1.4	0.61612	0.08044	0.01275	0.01543	0.15603	0.03764	0.01394	0.0276	0.21611	0.01208	0.0208	0.02312	0.00019	1900.63	255.458	97.375	125.28	308.981	268.596	39.72	118.44	520.425	49.035	71.505	41.34	4.48
2016	urban	Southern	Eastern China	4	2	13.7	29.9	Shanghai	375.8	102.4	8.9	105.1	24.8	3	1.1	13.2	26.1	11.2	22	56.6	1.4	0.62941	0.08287	0.01194	0.01553	0.15416	0.04182	0.01533	0.03036	0.21948	0.01288	0.02016	0.02469	0.00019	1956.97	263.168	91.225	126.12	305.288	298.44	43.692	130.284	528.525	52.304	69.3	44.148	4.48
2017	urban	Southern	Eastern China	4	2	13.7	29.9	Shanghai	362.2	94.8	8.6	101.4	23.7	3.1	0.9	12.7	25.5	10.7	21.8	57.7	1.3	0.60759	0.07671	0.01154	0.01499	0.14732	0.04321	0.01255	0.02921	0.21443	0.01231	0.01998	0.02517	0.00018	1898.88	243.636	88.15	121.68	291.747	308.388	35.748	125.349	516.375	49.969	68.67	45.006	4.16
2015	rural	Southern	Eastern China	2	2	11.5	30.8	Jiangsu	349.1	147.2	13	93.4	21	1	0.7	8.1	13.7	9.5	11.5	28.9	1.1	0.47266	0.11912	0.01744	0.01381	0.13054	0.01394	0.00976	0.01863	0.1152	0.01093	0.01054	0.0126	0.00015	1473.45	378.304	133.25	112.08	258.51	99.48	27.804	79.947	277.425	44.365	36.225	22.542	3.52
2016	rural	Southern	Eastern China	2	2	11.5	30.8	Jiangsu	337.4	133.9	11.8	92	20.4	1.1	0.8	9.1	14	9.2	10.8	33.2	1.1	0.46485	0.10836	0.01583	0.0136	0.12681	0.01533	0.01115	0.02093	0.11773	0.01058	0.0099	0.01448	0.00015	1447.52	344.123	120.95	110.4	251.124	109.428	31.776	89.817	283.5	42.964	34.02	25.896	3.52
2017	rural	Southern	Eastern China	2	2	11.5	30.8	Jiangsu	348.6	134.9	12.1	97.8	21.3	1.1	0.7	8.5	14.2	9.6	11.1	36.2	1.1	0.47346	0.10917	0.01623	0.01446	0.13241	0.01533	0.00976	0.01955	0.11941	0.01104	0.01017	0.01579	0.00015	1470.51	346.693	124.025	117.36	262.203	109.428	27.804	83.895	287.55	44.832	34.965	28.236	3.52
2015	urban	Southern	Eastern China	2	2	11.5	30.8	Jiangsu	366.8	107.6	12.3	110.2	25.1	2	0.9	11	19.6	10.6	19.3	47.1	1.1	0.557	0.08707	0.0165	0.01629	0.15603	0.02788	0.01255	0.0253	0.16482	0.01219	0.01769	0.02054	0.00015	1734.56	276.532	126.075	132.24	308.981	198.96	35.748	108.57	396.9	49.502	60.795	36.738	3.52
2016	urban	Southern	Eastern China	2	2	11.5	30.8	Jiangsu	372.2	107.4	12.3	111.9	24.7	2.2	1.1	12.3	20.2	10.9	18.6	49.5	1.1	0.56897	0.08691	0.0165	0.01654	0.15354	0.03067	0.01533	0.02829	0.16986	0.01254	0.01704	0.02159	0.00015	1785.05	276.018	126.075	134.28	304.057	218.856	43.692	121.401	409.05	50.903	58.59	38.61	3.52
2017	urban	Southern	Eastern China	2	2	11.5	30.8	Jiangsu	372	103.9	12.2	113.8	25.2	2.3	0.9	11.3	20.3	11.3	18.1	51.6	1.1	0.56745	0.08408	0.01637	0.01682	0.15665	0.03206	0.01255	0.02599	0.1707	0.013	0.01659	0.02251	0.00015	1779.56	267.023	125.05	136.56	310.212	228.804	35.748	111.531	411.075	52.771	57.015	40.248	3.52
2015	rural	Southern	Eastern China	5	5	17.3	49.8	Fujian	360.3	157.5	9.4	87.4	27.7	0.8	0.4	12.2	20.1	7.3	6.9	28.8	1.8	0.56651	0.12745	0.01261	0.01292	0.17219	0.01115	0.00558	0.02806	0.16902	0.0084	0.00632	0.01256	0.00025	1653.95	404.775	96.35	104.88	340.987	79.584	15.888	120.414	407.025	34.091	21.735	22.464	5.76
2016	rural	Southern	Eastern China	5	5	17.3	49.8	Fujian	382.2	164.5	10.1	92.1	28.9	1.1	0.5	13.6	21.9	8	7.3	32.3	1.9	0.60791	0.13312	0.01355	0.01361	0.17965	0.01533	0.00697	0.03128	0.18416	0.0092	0.00669	0.01409	0.00026	1791.19	422.765	103.525	110.52	355.759	109.428	19.86	134.232	443.475	37.36	22.995	25.194	6.08
2017	rural	Southern	Eastern China	5	5	17.3	49.8	Fujian	371.9	156.2	9.5	90.6	29.2	1.1	0.6	13.6	21.3	8	7.1	32.6	2.1	0.59836	0.1264	0.01275	0.01339	0.18151	0.01533	0.00836	0.03128	0.17911	0.0092	0.00651	0.01422	0.00029	1757.67	401.434	97.375	108.72	359.452	109.428	23.832	134.232	431.325	37.36	22.365	25.428	6.72
2015	urban	Southern	Eastern China	5	5	17.3	49.8	Fujian	343.2	105.8	9.2	89.5	29.4	2	0.8	9.5	30	8.8	13.5	43.2	1.5	0.64864	0.08562	0.01234	0.01323	0.18276	0.02788	0.01115	0.02185	0.25227	0.01012	0.01237	0.01884	0.00021	1889.64	271.906	94.3	107.4	361.914	198.96	31.776	93.765	607.5	41.096	42.525	33.696	4.8
2016	urban	Southern	Eastern China	5	5	17.3	49.8	Fujian	348.7	104.3	9.6	91.5	29.1	2.4	1	11.3	29.6	9.4	13.5	45.4	1.6	0.65719	0.0844	0.01288	0.01352	0.18089	0.03345	0.01394	0.02599	0.24891	0.01081	0.01237	0.0198	0.00022	1950.83	268.051	98.4	109.8	358.221	238.752	39.72	111.531	599.4	43.898	42.525	35.412	5.12
2017	urban	Southern	Eastern China	5	5	17.3	49.8	Fujian	340.1	99.7	8.9	88.8	29	2.4	0.9	10.7	28.8	9.2	13.2	46.9	1.6	0.64216	0.08068	0.01194	0.01313	0.18027	0.03345	0.01255	0.02461	0.24218	0.01058	0.0121	0.02046	0.00022	1900.56	256.229	91.225	106.56	356.99	238.752	35.748	105.609	583.2	42.964	41.58	36.582	5.12
2015	rural	Northern	North China	5	2	14.4	31.6	Tianjin	359.5	168.2	12.5	107.8	17.9	0.9	2.1	3.4	12.3	15.1	11	6.7	1.6	0.46374	0.13611	0.01677	0.01593	0.11127	0.01255	0.02927	0.00782	0.10343	0.01737	0.01008	0.00292	0.00022	1481.2	432.274	128.125	129.36	220.349	89.532	83.412	33.558	249.075	70.517	34.65	5.226	5.12
2016	rural	Northern	North China	5	2	14.4	31.6	Tianjin	475.8	171.1	12.8	147.2	18.4	0.8	2.4	4.3	12.6	15.5	10.9	78	1.8	0.5143	0.13846	0.01717	0.02176	0.11438	0.01115	0.03345	0.00989	0.10595	0.01783	0.00999	0.03402	0.00025	1619.89	439.727	131.2	176.64	226.504	79.584	95.328	42.441	255.15	72.385	34.335	60.84	5.76
2017	rural	Northern	North China	5	2	14.4	31.6	Tianjin	416.6	153.9	12.8	99	18.8	0.9	2.3	4.1	12.6	16.7	12	81.8	1.7	0.49932	0.12454	0.01717	0.01463	0.11686	0.01255	0.03206	0.00943	0.10595	0.01921	0.011	0.03568	0.00024	1538.49	395.523	131.2	118.8	231.428	89.532	91.356	40.467	255.15	77.989	37.8	63.804	5.44
2015	urban	Northern	North China	5	2	14.4	31.6	Tianjin	405.6	118.4	10.7	116.7	19.9	3	3.2	5.2	17.6	17.1	18.5	74	1.3	0.56658	0.09581	0.01436	0.01725	0.1237	0.04182	0.04461	0.01196	0.148	0.01967	0.01695	0.03228	0.00018	1832.25	304.288	109.675	140.04	244.969	298.44	127.104	51.324	356.4	79.857	58.275	57.72	4.16
2016	urban	Northern	North China	5	2	14.4	31.6	Tianjin	421.6	117.3	10.6	123.2	20.7	3.2	3.5	5.9	17.9	18.3	18.3	81.5	1.2	0.58704	0.09492	0.01422	0.01821	0.12868	0.04461	0.04879	0.01357	0.15052	0.02105	0.01677	0.03555	0.00017	1901.35	301.461	108.65	147.84	254.817	318.336	139.02	58.233	362.475	85.461	57.645	63.57	3.84
2017	urban	Northern	North China	5	2	14.4	31.6	Tianjin	419.2	112.9	10.5	120	20.7	3.5	3.3	6	17.8	18.6	18.4	86.1	1.4	0.58613	0.09136	0.01409	0.01774	0.12868	0.04879	0.046	0.0138	0.14968	0.02139	0.01686	0.03755	0.00019	1911.98	290.153	107.625	144	254.817	348.18	131.076	59.22	360.45	86.862	57.96	67.158	4.48
2015	rural	Southern	Eastern China	2	3	11.2	32.7	Zhejiang	364.1	151.5	11.2	85.3	34.9	1.1	0.4	8.3	19.6	6.8	9	34.5	1.5	0.60332	0.1226	0.01503	0.01261	0.21695	0.01533	0.00558	0.01909	0.16482	0.00782	0.00825	0.01505	0.00021	1732.09	389.355	114.8	102.36	429.619	109.428	15.888	81.921	396.9	31.756	28.35	26.91	4.8
2016	rural	Southern	Eastern China	2	3	11.2	32.7	Zhejiang	374.9	160.9	12.1	90.9	24.9	1.2	0.5	9.2	18.5	7.6	9.1	38.3	1.7	0.5491	0.13021	0.01623	0.01344	0.15478	0.01673	0.00697	0.02116	0.15557	0.00874	0.00834	0.0167	0.00024	1657.27	413.513	124.025	109.08	306.519	119.376	19.86	90.804	374.625	35.492	28.665	29.874	5.44
2017	rural	Southern	Eastern China	2	3	11.2	32.7	Zhejiang	385.7	163.8	12.8	94.8	25.4	1.3	0.5	9	18.6	8.1	9.4	40.2	1.8	0.55954	0.13255	0.01717	0.01401	0.15789	0.01812	0.00697	0.0207	0.15641	0.00932	0.00861	0.01753	0.00025	1697.82	420.966	131.2	113.76	312.674	129.324	19.86	88.83	376.65	37.827	29.61	31.356	5.76
2015	urban	Southern	Eastern China	2	3	11.2	32.7	Zhejiang	367.3	118.8	11.4	95.5	24.5	2.1	0.6	10.6	27	8	14.4	53	1.4	0.61261	0.09614	0.01529	0.01412	0.1523	0.02927	0.00836	0.02438	0.22705	0.0092	0.0132	0.02312	0.00019	1851.01	305.316	116.85	114.6	301.595	208.908	23.832	104.622	546.75	37.36	45.36	41.34	4.48
2016	urban	Southern	Eastern China	2	3	11.2	32.7	Zhejiang	372	121.5	11.9	97.2	23.7	2.2	0.7	11.3	26	8.3	13.6	54.2	1.4	0.60687	0.09832	0.01596	0.01437	0.14732	0.03067	0.00976	0.02599	0.21864	0.00955	0.01246	0.02364	0.00019	1855.66	312.255	121.975	116.64	291.747	218.856	27.804	111.531	526.5	38.761	42.84	42.276	4.48
2017	urban	Southern	Eastern China	2	3	11.2	32.7	Zhejiang	372.5	118.2	11.8	97.4	24.3	2.3	0.7	11.5	26.4	8.8	13.4	56.3	1.4	0.61435	0.09565	0.01583	0.0144	0.15105	0.03206	0.00976	0.02645	0.222	0.01012	0.01228	0.02456	0.00019	1877.15	303.774	120.95	116.88	299.133	228.804	27.804	113.505	534.6	41.096	42.21	43.914	4.48
2015	rural	Southern	Southern China	3	4	12.7	34.9	Guangdong	380.8	161.4	9	101.7	35	0.8	0.2	20	18.7	6.2	2.6	23.3	1.9	0.61241	0.13061	0.01207	0.01503	0.21757	0.01115	0.00279	0.046	0.15725	0.00713	0.00238	0.01016	0.00026	1784.94	414.798	92.25	122.04	430.85	79.584	7.944	197.4	378.675	28.954	8.19	18.174	6.08
2016	rural	Southern	Southern China	3	4	12.7	34.9	Guangdong	389.7	164.3	10.3	100.4	34.5	0.9	0.4	22	18.8	6.4	2.9	26.7	2.1	0.62484	0.13296	0.01382	0.01484	0.21446	0.01255	0.00558	0.0506	0.15809	0.00736	0.00266	0.01165	0.00029	1842.83	422.251	105.575	120.48	424.695	89.532	15.888	217.14	380.7	29.888	9.135	20.826	6.72
2017	rural	Southern	Southern China	3	4	12.7	34.9	Guangdong	396.9	166.6	9.8	100.7	34.8	1.1	0.4	23.5	19.2	6.8	3.3	28.6	2.1	0.6392	0.13482	0.01315	0.01488	0.21632	0.01533	0.00558	0.05405	0.16145	0.00782	0.00302	0.01247	0.00029	1895.08	428.162	100.45	120.84	428.388	109.428	15.888	231.945	388.8	31.756	10.395	22.308	6.72
2015	urban	Southern	Southern China	3	4	12.7	34.9	Guangdong	344.3	97.8	9.1	97.6	33.8	2.2	0.7	18	23.6	7.3	11	42	1.2	0.63312	0.07914	0.01221	0.01443	0.21011	0.03067	0.00976	0.0414	0.19845	0.0084	0.01008	0.01832	0.00017	1885.38	251.346	93.275	117.12	416.078	218.856	27.804	177.66	477.9	34.091	34.65	32.76	3.84
2016	urban	Southern	Southern China	3	4	12.7	34.9	Guangdong	344.3	96.5	9.2	97.9	33.2	2.2	0.9	19.1	23.5	7.3	9.7	43.5	1.3	0.63247	0.07809	0.01234	0.01447	0.20638	0.03067	0.01255	0.04393	0.19761	0.0084	0.00889	0.01897	0.00018	1890.21	248.005	94.3	117.48	408.692	218.856	35.748	188.517	475.875	34.091	30.555	33.93	4.16
2017	urban	Southern	Southern China	3	4	12.7	34.9	Guangdong	348.1	93.8	9	100.8	33.2	3.2	1.2	19.3	24.5	7.6	9.7	45.5	1.3	0.65866	0.07591	0.01207	0.0149	0.20638	0.04461	0.01673	0.04439	0.20602	0.00874	0.00889	0.01984	0.00018	2021.28	241.066	92.25	120.96	408.692	318.336	47.664	190.491	496.125	35.492	30.555	35.49	4.16
2015	rural	Southern	southwest	5	1	16	29.8	Chongqing	444.3	197.1	13.4	134.7	35.3	0.4	0.3	6.4	7.1	10.3	7.6	28.3	3.4	0.53262	0.1595	0.01798	0.01991	0.21943	0.00558	0.00418	0.01472	0.0597	0.01185	0.00696	0.01234	0.00047	1603.73	506.547	137.35	161.64	434.543	39.792	11.916	63.168	143.775	48.101	23.94	22.074	10.88
2016	rural	Southern	southwest	5	1	16	29.8	Chongqing	462.8	205.3	13.1	142.2	35	0.4	0.5	7.4	7.2	10.1	8.5	29.9	3.2	0.54529	0.16613	0.01757	0.02102	0.21757	0.00558	0.00697	0.01702	0.06055	0.01162	0.00779	0.01304	0.00044	1649.38	527.621	134.275	170.64	430.85	39.792	19.86	73.038	145.8	47.167	26.775	23.322	10.24
2017	rural	Southern	southwest	5	1	16	29.8	Chongqing	476.1	204.4	13.8	152.2	35.2	0.4	0.5	7.9	7.3	9.9	9.5	31.8	3.2	0.55173	0.16541	0.01851	0.0225	0.21881	0.00558	0.00697	0.01817	0.06139	0.01139	0.00871	0.01387	0.00044	1679.36	525.308	141.45	182.64	433.312	39.792	19.86	77.973	147.825	46.233	29.925	24.804	10.24
2015	urban	Southern	southwest	5	1	16	29.8	Chongqing	408.8	114.7	15	131.7	39.2	1.9	0.7	13	12	10.1	19.9	48	2.6	0.59428	0.09282	0.02012	0.01947	0.24368	0.02648	0.00976	0.0299	0.10091	0.01162	0.01824	0.02094	0.00036	1832.86	294.779	153.75	158.04	482.552	189.012	27.804	128.31	243	47.167	62.685	37.44	8.32
2016	urban	Southern	southwest	5	1	16	29.8	Chongqing	417.1	111.9	15.1	137	39.4	2	1	14.1	12	9.7	22.5	49.9	2.5	0.60502	0.09055	0.02026	0.02025	0.24492	0.02788	0.01394	0.03243	0.10091	0.01116	0.02062	0.02176	0.00035	1875.71	287.583	154.775	164.4	485.014	198.96	39.72	139.167	243	45.299	70.875	38.922	8
2017	urban	Southern	southwest	5	1	16	29.8	Chongqing	422.5	116.3	15.6	136.3	39.4	2.1	1	14.1	12.7	9.8	22.6	50.2	2.4	0.61675	0.09411	0.02093	0.02015	0.24492	0.02927	0.01394	0.03243	0.1068	0.01127	0.02071	0.02189	0.00033	1916.13	298.891	159.9	163.56	485.014	208.908	39.72	139.167	257.175	45.766	71.19	39.156	7.68
2015	rural	Southern	Central China	2	5	10.6	42	Hubei	369.2	152.1	16	123.1	25.7	0.8	0.4	4.3	11.7	8.3	3.6	22.4	0.8	0.47023	0.12308	0.02147	0.0182	0.15976	0.01115	0.00558	0.00989	0.09839	0.00955	0.0033	0.00977	0.00011	1463.95	390.897	164	147.72	316.367	79.584	15.888	42.441	236.925	38.761	11.34	17.472	2.56
2016	rural	Southern	Central China	2	5	10.6	42	Hubei	356.6	137.2	15.5	123.2	23.2	0.8	0.5	4.6	12.2	8.1	4.1	26.3	0.9	0.45021	0.11103	0.02079	0.01821	0.14422	0.01115	0.00697	0.01058	0.10259	0.00932	0.00376	0.01147	0.00012	1410.94	352.604	158.875	147.84	285.592	79.584	19.86	45.402	247.05	37.827	12.915	20.514	2.88
2017	rural	Southern	Central China	2	5	10.6	42	Hubei	343.2	136.9	14.1	113	22.2	0.9	0.4	4	11.1	7.3	3.7	28.7	0.9	0.42949	0.11078	0.01892	0.0167	0.138	0.01255	0.00558	0.0092	0.09334	0.0084	0.00339	0.01252	0.00012	1345.93	351.833	144.525	135.6	273.282	89.532	15.888	39.48	224.775	34.091	11.655	22.386	2.88
2015	urban	Southern	Central China	2	5	10.6	42	Hubei	341.3	98.3	13.9	112.4	25.4	2.4	0.8	6.5	17.5	8.7	11.7	42.8	0.9	0.51893	0.07955	0.01865	0.01661	0.15789	0.03345	0.01115	0.01495	0.14716	0.01001	0.01072	0.01867	0.00012	1645.47	252.631	142.475	134.88	312.674	238.752	31.776	64.155	354.375	40.629	36.855	33.384	2.88
2016	urban	Southern	Central China	2	5	10.6	42	Hubei	348.3	97	12.9	116.8	24.8	2.3	1	7.4	18.8	8.6	10.6	47.2	0.9	0.52865	0.0785	0.01731	0.01726	0.15416	0.03206	0.01394	0.01702	0.15809	0.00989	0.00971	0.02059	0.00012	1662.47	249.29	132.225	140.16	305.288	228.804	39.72	73.038	380.7	40.162	33.39	36.816	2.88
2017	urban	Southern	Central China	2	5	10.6	42	Hubei	344.5	92.1	11	119.5	25.7	2.4	0.8	6.5	18.5	7.9	9.5	49.8	0.8	0.52145	0.07453	0.01476	0.01766	0.15976	0.03345	0.01115	0.01495	0.15557	0.00909	0.00871	0.02172	0.00011	1626.74	236.697	112.75	143.4	316.367	238.752	31.776	64.155	374.625	36.893	29.925	38.844	2.56
2015	rural	Northern	North China	5	4	19.9	39.8	Inner Mongolia	372.2	170.4	5.7	69.4	18.7	2	6	3.9	2.6	7.3	12.5	32.5	1.2	0.44858	0.13789	0.00765	0.01026	0.11624	0.02788	0.08364	0.00897	0.02186	0.0084	0.01145	0.01417	0.00017	1440.91	437.928	58.425	83.28	230.197	198.96	238.32	38.493	52.65	34.091	39.375	25.35	3.84
2016	rural	Northern	North China	5	4	19.9	39.8	Inner Mongolia	357.4	169.9	8.8	83.8	18.2	2	8.4	4.9	3	6.8	13.1	37.2	1.3	0.49251	0.13749	0.01181	0.01239	0.11314	0.02788	0.11709	0.01127	0.02523	0.00782	0.012	0.01622	0.00018	1599.36	436.643	90.2	100.56	224.042	198.96	333.648	48.363	60.75	31.756	41.265	29.016	4.16
2017	rural	Northern	North China	5	4	19.9	39.8	Inner Mongolia	344.5	168.8	6.5	69.8	20.8	2.8	8	4.4	3	7.2	14.6	37.3	1.3	0.50893	0.1366	0.00872	0.01032	0.1293	0.03903	0.11152	0.01012	0.02523	0.00828	0.01338	0.01627	0.00018	1653.6	433.816	66.625	83.76	256.048	278.544	317.76	43.428	60.75	33.624	45.99	29.094	4.16
2015	urban	Northern	North China	5	4	19.9	39.8	Inner Mongolia	417.2	146.5	9.8	104.9	21.4	5.2	10.6	5.9	6.5	10.8	28.7	65.6	1.3	0.63621	0.11855	0.01315	0.01551	0.13303	0.07248	0.14776	0.01357	0.05466	0.01242	0.0263	0.02861	0.00018	2190.62	376.505	100.45	125.88	263.434	517.296	421.032	58.233	131.625	50.436	90.405	51.168	4.16
2016	urban	Northern	North China	5	4	19.9	39.8	Inner Mongolia	429.2	146.3	10	111.2	21.3	5.9	11	6.5	6.7	11	29.5	68.1	1.7	0.65713	0.11839	0.01342	0.01644	0.13241	0.08224	0.15333	0.01495	0.05634	0.01265	0.02703	0.0297	0.00024	2300.67	375.991	102.5	133.44	262.203	586.932	436.92	64.155	135.675	51.37	92.925	53.118	5.44
2017	urban	Northern	North China	5	4	19.9	39.8	Inner Mongolia	407.4	140.8	9.6	99.8	20.4	5.3	9.6	5.9	6.2	10.4	28.4	69.4	1.6	0.61026	0.11394	0.01288	0.01475	0.12681	0.07388	0.13382	0.01357	0.05214	0.01196	0.02602	0.03027	0.00022	2120.76	361.856	98.4	119.76	251.124	527.244	381.312	58.233	125.55	48.568	89.46	54.132	5.12
2015	rural	Northern	Eastern China	4	4	13.4	34.9	Shandong	326.1	142.2	8.4	76.7	14.4	0.2	0.5	5.2	6.4	14.1	11.6	45.6	0.8	0.34957	0.11507	0.01127	0.01134	0.08951	0.00279	0.00697	0.01196	0.05382	0.01622	0.01063	0.01989	0.00011	1082.05	365.454	86.1	92.04	177.264	19.896	19.86	51.324	129.6	65.847	36.54	35.568	2.56
2016	rural	Northern	Eastern China	4	4	13.4	34.9	Shandong	338.5	138.6	8.3	80.5	14.9	0.3	0.8	5.6	6.8	15.5	11.8	54.4	1	0.36571	0.11216	0.01114	0.0119	0.09262	0.00418	0.01115	0.01288	0.05718	0.01783	0.01081	0.02373	0.00014	1131.08	356.202	85.075	96.6	183.419	29.844	31.776	55.272	137.7	72.385	37.17	42.432	3.2
2017	rural	Northern	Eastern China	4	4	13.4	34.9	Shandong	340.7	136.6	7.5	82.7	15.4	0.3	0.7	5.1	6.5	16.3	11.7	56.9	1	0.36331	0.11054	0.01006	0.01222	0.09573	0.00418	0.00976	0.01173	0.05466	0.01875	0.01072	0.02482	0.00014	1116.92	351.062	76.875	99.24	189.574	29.844	27.804	50.337	131.625	76.121	36.855	44.382	3.2
2015	urban	Northern	Eastern China	4	4	13.4	34.9	Shandong	387.4	114.1	9.4	99.9	21.8	1.7	1.4	6.5	15.6	17.2	24.3	74.5	1	0.51925	0.09233	0.01261	0.01477	0.13551	0.0237	0.01952	0.01495	0.13118	0.01978	0.02227	0.03249	0.00014	1600.78	293.237	96.35	119.88	268.358	169.116	55.608	64.155	315.9	80.324	76.545	58.11	3.2
2016	urban	Northern	Eastern China	4	4	13.4	34.9	Shandong	399.7	114.5	9.1	106.5	21.1	1.9	1.7	6.9	15.9	17.9	22.9	80.3	1	0.52826	0.09266	0.01221	0.01574	0.13116	0.02648	0.0237	0.01587	0.1337	0.02059	0.02098	0.03502	0.00014	1643.26	294.265	93.275	127.8	259.741	189.012	67.524	68.103	321.975	83.593	72.135	62.634	3.2
2017	urban	Northern	Eastern China	4	4	13.4	34.9	Shandong	390.6	111.2	8.6	102.8	21.1	1.9	1.5	6.5	15.8	17.9	21.9	80.5	0.9	0.51898	0.08999	0.01154	0.01519	0.13116	0.02648	0.02091	0.01495	0.13286	0.02059	0.02007	0.03511	0.00012	1607.98	285.784	88.15	123.36	259.741	189.012	59.58	64.155	319.95	83.593	68.985	62.79	2.88
2015	rural	Northern	Northwest	5	2	15.1	32	Shaanxi	276.1	149.1	10.8	64.9	10.3	0.2	0.6	1.4	0.8	6.2	6.5	24.6	0.7	0.25378	0.12066	0.01449	0.00959	0.06403	0.00279	0.00836	0.00322	0.00673	0.00713	0.00596	0.01073	0.0001	843.163	383.187	110.7	77.88	126.793	19.896	23.832	13.818	16.2	28.954	20.475	19.188	2.24
2016	rural	Northern	Northwest	5	2	15.1	32	Shaanxi	282.3	149.3	10.5	66.8	9.4	0.2	0.7	1.7	0.8	5.1	7.3	29.7	0.8	0.25201	0.12082	0.01409	0.00987	0.05843	0.00279	0.00976	0.00391	0.00673	0.00587	0.00669	0.01295	0.00011	840.417	383.701	107.625	80.16	115.714	19.896	27.804	16.779	16.2	23.817	22.995	23.166	2.56
2017	rural	Northern	Northwest	5	2	15.1	32	Shaanxi	277.7	142.6	11	64.4	9.8	0.2	0.8	1.7	1	5.7	7.6	32	0.9	0.25445	0.1154	0.01476	0.00952	0.06092	0.00279	0.01115	0.00391	0.00841	0.00656	0.00696	0.01396	0.00012	844.25	366.482	112.75	77.28	120.638	19.896	31.776	16.779	20.25	26.619	23.94	24.96	2.88
2015	urban	Northern	Northwest	5	2	15.1	32	Shaanxi	326.9	115.7	11.1	90.8	14.6	1	1.5	3.3	3.4	9.1	19	56.3	1.1	0.33631	0.09363	0.01489	0.01342	0.09076	0.01394	0.02091	0.00759	0.02859	0.01047	0.01741	0.02456	0.00015	1110.07	297.349	113.775	108.96	179.726	99.48	59.58	32.571	68.85	42.497	59.85	43.914	3.52
2016	urban	Northern	Northwest	5	2	15.1	32	Shaanxi	333.7	112.7	10.6	97.1	13.6	1	1.7	3.8	3.5	9	19.6	60.2	0.9	0.33481	0.0912	0.01422	0.01435	0.08454	0.01394	0.0237	0.00874	0.02943	0.01035	0.01796	0.02626	0.00012	1111.22	289.639	108.65	116.52	167.416	99.48	67.524	37.506	70.875	42.03	61.74	46.956	2.88
2017	urban	Northern	Northwest	5	2	15.1	32	Shaanxi	369	122.4	10.9	107.4	14.8	1.1	1.5	3.8	4	10.3	21.5	70.3	1	0.36251	0.09905	0.01462	0.01587	0.092	0.01533	0.02091	0.00874	0.03364	0.01185	0.0197	0.03066	0.00014	1198.73	314.568	111.725	128.88	182.188	109.428	59.58	37.506	81	48.101	67.725	54.834	3.2
2015	rural	Southern	Eastern China	1	1	8.5	17.2	Anhui	370.4	173.2	10.3	92.9	19.5	1	0.5	10.8	9.4	10.2	7.6	33.9	1.1	0.44735	0.14016	0.01382	0.01373	0.12122	0.01394	0.00697	0.02484	0.07905	0.01173	0.00696	0.01479	0.00015	1420.05	445.124	105.575	111.48	240.045	99.48	19.86	106.596	190.35	47.634	23.94	26.442	3.52
2016	rural	Southern	Eastern China	1	1	8.5	17.2	Anhui	375.6	169.8	10	94.7	18.7	1.1	0.7	11.8	9.7	11	7.8	39.2	1.1	0.45191	0.13741	0.01342	0.014	0.11624	0.01533	0.00976	0.02714	0.08157	0.01265	0.00715	0.0171	0.00015	1442.88	436.386	102.5	113.64	230.197	109.428	27.804	116.466	196.425	51.37	24.57	30.576	3.52
2017	rural	Southern	Eastern China	1	1	8.5	17.2	Anhui	376.5	165.5	10.2	96.3	19.4	1.2	0.7	10.1	9.3	11.2	8.1	43.3	1.2	0.44971	0.13393	0.01368	0.01423	0.12059	0.01673	0.00976	0.02323	0.0782	0.01288	0.00742	0.01889	0.00017	1434.88	425.335	104.55	115.56	238.814	119.376	27.804	99.687	188.325	52.304	25.515	33.774	3.84
2015	urban	Southern	Eastern China	1	1	8.5	17.2	Anhui	328.3	106.7	9.6	94	21.5	2.1	1	10.9	12.4	10.9	14.2	43.2	1.8	0.46396	0.08634	0.01288	0.01389	0.13365	0.02927	0.01394	0.02507	0.10427	0.01254	0.01301	0.01884	0.00025	1492.48	274.219	98.4	112.8	264.665	208.908	39.72	107.583	251.1	50.903	44.73	33.696	5.76
2016	urban	Southern	Eastern China	1	1	8.5	17.2	Anhui	344.4	109.1	9.8	100.8	21.8	2.5	1.3	12	12.8	11.6	13.6	48.3	0.8	0.48703	0.08829	0.01315	0.0149	0.13551	0.03485	0.01812	0.0276	0.10764	0.01334	0.01246	0.02107	0.00011	1585.38	280.387	100.45	120.96	268.358	248.7	51.636	118.44	259.2	54.172	42.84	37.674	2.56
2017	urban	Southern	Eastern China	1	1	8.5	17.2	Anhui	349.4	107	9.8	103.4	22.4	2.6	1.1	10.3	12.4	12	14.1	53.4	0.9	0.48394	0.08659	0.01315	0.01528	0.13924	0.03624	0.01533	0.02369	0.10427	0.0138	0.01292	0.02329	0.00012	1575.35	274.99	100.45	124.08	275.744	258.648	43.692	101.661	251.1	56.04	44.415	41.652	2.88
2015	rural	Southern	Central China	4	2	14	31.5	Hunan	403.1	187.9	11.7	103.9	26.2	0.7	0.3	9.1	8.7	7.3	2.9	42.3	2.1	0.48379	0.15205	0.0157	0.01536	0.16286	0.00976	0.00418	0.02093	0.07316	0.0084	0.00266	0.01845	0.00029	1480.51	482.903	119.925	124.68	322.522	69.636	11.916	89.817	176.175	34.091	9.135	32.994	6.72
2016	rural	Southern	Central China	4	2	14	31.5	Hunan	395.7	183.3	10.9	100.3	24.7	0.9	0.4	10.3	9	7.6	2.7	44.5	1.1	0.47959	0.14833	0.01462	0.01483	0.15354	0.01255	0.00558	0.02369	0.07568	0.00874	0.00247	0.01941	0.00015	1478.78	471.081	111.725	120.36	304.057	89.532	15.888	101.661	182.25	35.492	8.505	34.71	3.52
2017	rural	Southern	Central China	4	2	14	31.5	Hunan	406.8	187	11.6	103.2	27.3	1	0.5	10.9	8.9	7.9	2.8	44.4	1.3	0.50386	0.15133	0.01556	0.01525	0.1697	0.01394	0.00697	0.02507	0.07484	0.00909	0.00257	0.01937	0.00018	1551.05	480.59	118.9	123.84	336.063	99.48	19.86	107.583	180.225	36.893	8.82	34.632	4.16
2015	urban	Southern	Central China	4	2	14	31.5	Hunan	352.1	103.1	13.3	99.9	30	2.4	0.7	10.4	14.7	7.2	9.1	59.9	1.4	0.53621	0.08343	0.01784	0.01477	0.18649	0.03345	0.00976	0.02392	0.12361	0.00828	0.00834	0.02613	0.00019	1670.84	264.967	136.325	119.88	369.3	238.752	27.804	102.648	297.675	33.624	28.665	46.722	4.48
2016	urban	Southern	Central China	4	2	14	31.5	Hunan	355.3	101.3	13	102.7	29.7	2.7	0.9	11.2	15.9	7.6	8.4	60.6	1.3	0.55191	0.08197	0.01744	0.01518	0.18462	0.03764	0.01255	0.02576	0.1337	0.00874	0.0077	0.02643	0.00018	1732.68	260.341	133.25	123.24	365.607	268.596	35.748	110.544	321.975	35.492	26.46	47.268	4.16
2017	urban	Southern	Central China	4	2	14	31.5	Hunan	364.4	103.5	13.2	106.7	31.1	3	0.9	10.5	15	8.1	8.9	62.1	1.4	0.55996	0.08376	0.01771	0.01577	0.19332	0.04182	0.01255	0.02415	0.12614	0.00932	0.00816	0.02709	0.00019	1772.53	265.995	135.3	128.04	382.841	298.44	35.748	103.635	303.75	37.827	28.035	48.438	4.48
2015	rural	Northern	Northeast	3	1	12.7	27.2	Liaoning	357.2	150.4	10.5	120.1	18.7	0.5	0.5	2.7	6	9.2	4.8	32.9	0.9	0.36985	0.12171	0.01409	0.01775	0.11624	0.00697	0.00697	0.00621	0.05045	0.01058	0.0044	0.01435	0.00012	1172.85	386.528	107.625	144.12	230.197	49.74	19.86	26.649	121.5	42.964	15.12	25.662	2.88
2016	rural	Northern	Northeast	3	1	12.7	27.2	Liaoning	360.6	150.9	11.2	110.9	19.9	0.7	0.8	3.4	7.1	10.2	5.1	39.3	1.1	0.39936	0.12211	0.01503	0.01639	0.1237	0.00976	0.01115	0.00782	0.0597	0.01173	0.00467	0.01714	0.00015	1257.28	387.813	114.8	133.08	244.969	69.636	31.776	33.558	143.775	47.634	16.065	30.654	3.52
2017	rural	Northern	Northeast	3	1	12.7	27.2	Liaoning	340.8	145.6	11.3	96.4	21	0.7	0.6	3.4	7	10.3	4.9	38.5	1.1	0.39586	0.11782	0.01516	0.01425	0.13054	0.00976	0.00836	0.00782	0.05886	0.01185	0.00449	0.01679	0.00015	1230.07	374.192	115.825	115.68	258.51	69.636	23.832	33.558	141.75	48.101	15.435	30.03	3.52
2015	urban	Northern	Northeast	3	1	12.7	27.2	Liaoning	417.3	128.2	11.8	125	13.9	3	1.8	5.8	18	13.9	19.5	74.9	1.5	0.5228	0.10374	0.01583	0.01848	0.08641	0.04182	0.02509	0.01334	0.15136	0.01599	0.01787	0.03267	0.00021	1752.78	329.474	120.95	150	171.109	298.44	71.496	57.246	364.5	64.913	61.425	58.422	4.8
2016	urban	Northern	Northeast	3	1	12.7	27.2	Liaoning	432.7	126.3	12.1	123.7	24.1	3.6	2.3	6.3	18.8	14.8	19.9	79.4	1.4	0.61144	0.10221	0.01623	0.01828	0.14981	0.05018	0.03206	0.01449	0.15809	0.01702	0.01824	0.03463	0.00019	1984.31	324.591	124.025	148.44	296.671	358.128	91.356	62.181	380.7	69.116	62.685	61.932	4.48
2017	urban	Northern	Northeast	3	1	12.7	27.2	Liaoning	424.1	119.9	11.7	122.7	24.4	3.6	1.9	6.1	18.3	15.3	20.1	78.7	1.4	0.59765	0.09703	0.0157	0.01814	0.15168	0.05018	0.02648	0.01403	0.15389	0.0176	0.01842	0.03433	0.00019	1940.68	308.143	119.925	147.24	300.364	358.128	75.468	60.207	370.575	71.451	63.315	61.386	4.48
2015	rural	Southern	southwest	5	3	15.6	34.6	Sichuan	415.4	187.6	12.2	125	35.6	0.4	0.2	9.2	4.9	8.4	6.2	23.8	1.9	0.50467	0.15181	0.01637	0.01848	0.2213	0.00558	0.00279	0.02116	0.0412	0.00966	0.00568	0.01038	0.00026	1516.59	482.132	125.05	150	438.236	39.792	7.944	90.804	99.225	39.228	19.53	18.564	6.08
2016	rural	Southern	southwest	5	3	15.6	34.6	Sichuan	413.9	184.4	12.2	122.6	32.3	0.5	0.4	10	5.6	8.6	6.9	28.5	1.9	0.49604	0.14922	0.01637	0.01812	0.20078	0.00697	0.00558	0.023	0.04709	0.00989	0.00632	0.01243	0.00026	1511.63	473.908	125.05	147.12	397.613	49.74	15.888	98.7	113.4	40.162	21.735	22.23	6.08
2017	rural	Southern	southwest	5	3	15.6	34.6	Sichuan	430.3	184.5	12.4	126.8	37.9	0.6	0.4	10.1	6.1	8.9	8.5	32	2.1	0.54101	0.1493	0.01664	0.01874	0.23559	0.00836	0.00558	0.02323	0.0513	0.01024	0.00779	0.01396	0.00029	1618.78	474.165	127.1	152.16	466.549	59.688	15.888	99.687	123.525	41.563	26.775	24.96	6.72
2015	urban	Southern	southwest	5	3	15.6	34.6	Sichuan	415.9	126.1	14.1	136.8	40.5	2.2	0.6	12.6	9.2	9.1	16.5	46.6	1.6	0.58444	0.10204	0.01892	0.02022	0.25176	0.03067	0.00836	0.02898	0.07736	0.01047	0.01512	0.02032	0.00022	1820.61	324.077	144.525	164.16	498.555	218.856	23.832	124.362	186.3	42.497	51.975	36.348	5.12
2016	urban	Southern	southwest	5	3	15.6	34.6	Sichuan	414.1	120	13.7	139.2	39.8	2.3	0.9	12.9	9.4	8.7	16.3	49	1.9	0.58337	0.09711	0.01838	0.02058	0.24741	0.03206	0.01255	0.02967	0.07905	0.01001	0.01494	0.02137	0.00026	1824.3	308.4	140.425	167.04	489.938	228.804	35.748	127.323	190.35	40.629	51.345	38.22	6.08
2017	urban	Southern	southwest	5	3	15.6	34.6	Sichuan	427.2	130.7	13.2	139.3	40.4	2.7	0.7	11.9	9.5	8.9	16.9	51.2	1.8	0.59815	0.10577	0.01771	0.02059	0.25114	0.03764	0.00976	0.02737	0.07989	0.01024	0.01549	0.02233	0.00025	1882.4	335.899	135.3	167.16	497.324	268.596	27.804	117.453	192.375	41.563	53.235	39.936	5.76
2015	rural	Southern	Eastern China	3	5	12.1	46.6	Jiangxi	369.1	181.5	11.7	103.8	19.3	0.7	0.1	6.1	7.9	6.3	5.8	24.7	1.2	0.413	0.14688	0.0157	0.01534	0.11997	0.00976	0.00139	0.01403	0.06643	0.00725	0.00531	0.01077	0.00017	1313.11	466.455	119.925	124.56	237.583	69.636	3.972	60.207	159.975	29.421	18.27	19.266	3.84
2016	rural	Southern	Eastern China	3	5	12.1	46.6	Jiangxi	369.1	172	12.3	110.1	18.9	0.9	0.1	6.7	8.3	5.7	6	27.2	0.9	0.41264	0.13919	0.0165	0.01627	0.11749	0.01255	0.00139	0.01541	0.0698	0.00656	0.0055	0.01186	0.00012	1330.22	442.04	126.075	132.12	232.659	89.532	3.972	66.129	168.075	26.619	18.9	21.216	2.88
2017	rural	Southern	Eastern China	3	5	12.1	46.6	Jiangxi	361.1	167.3	12	104.3	19.8	1.1	0.2	6.7	8.4	5.8	6.6	28	0.9	0.4192	0.13538	0.0161	0.01542	0.12308	0.01533	0.00279	0.01541	0.07064	0.00667	0.00605	0.01221	0.00012	1348.06	429.961	123	125.16	243.738	109.428	7.944	66.129	170.1	27.086	20.79	21.84	2.88
2015	urban	Southern	Eastern China	3	5	12.1	46.6	Jiangxi	378.8	117.1	14.4	114.3	27.9	2.6	0.4	10.2	16.9	8.7	17.3	47.9	1.1	0.5587	0.09476	0.01932	0.01689	0.17343	0.03624	0.00558	0.02346	0.14211	0.01001	0.01585	0.02089	0.00015	1782.6	300.947	147.6	137.16	343.449	258.648	15.888	100.674	342.225	40.629	54.495	37.362	3.52
2016	urban	Southern	Eastern China	3	5	12.1	46.6	Jiangxi	377.2	118.5	14	114.4	26.9	2.7	0.5	10.5	16.3	8	14.4	49.9	1.1	0.54894	0.09589	0.01878	0.01691	0.16722	0.03764	0.00697	0.02415	0.13707	0.0092	0.0132	0.02176	0.00015	1763.79	304.545	143.5	137.28	331.139	268.596	19.86	103.635	330.075	37.36	45.36	38.922	3.52
2017	urban	Southern	Eastern China	3	5	12.1	46.6	Jiangxi	378.1	112.4	14.4	115.9	28.2	3.1	0.6	10.2	17	8.2	15.7	51.2	1.2	0.56701	0.09096	0.01932	0.01713	0.1753	0.04321	0.00836	0.02346	0.14295	0.00943	0.01439	0.02233	0.00017	1831.36	288.868	147.6	139.08	347.142	308.388	23.832	100.674	344.25	38.294	49.455	39.936	3.84
2015	rural	Northern	Central China	3	5	12	40.1	Henan	282.9	132.5	7.6	67.7	11.6	0.7	0.5	3.9	2.5	10.7	5	39.1	1.1	0.28035	0.10722	0.0102	0.01001	0.07211	0.00976	0.00697	0.00897	0.02102	0.01231	0.00458	0.01705	0.00015	920.812	340.525	77.9	81.24	142.796	69.636	19.86	38.493	50.625	49.969	15.75	30.498	3.52
2016	rural	Northern	Central China	3	5	12	40.1	Henan	292.6	126.9	7.5	73.7	11.2	0.7	0.5	4.5	2.8	11.3	5.8	46.4	1.3	0.28262	0.10269	0.01006	0.01089	0.06962	0.00976	0.00697	0.01035	0.02355	0.013	0.00531	0.02024	0.00018	931.324	326.133	76.875	88.44	137.872	69.636	19.86	44.415	56.7	52.771	18.27	36.192	4.16
2017	rural	Northern	Central China	3	5	12	40.1	Henan	297.3	128.3	7.5	72.6	11.4	0.7	0.6	4.2	2.5	13	6.1	49.2	1.2	0.28645	0.10382	0.01006	0.01073	0.07086	0.00976	0.00836	0.00966	0.02102	0.01495	0.00559	0.02146	0.00017	941.748	329.731	76.875	87.12	140.334	69.636	23.832	41.454	50.625	60.71	19.215	38.376	3.84
2015	urban	Northern	Central China	3	5	12	40.1	Henan	356.3	120.4	9.6	98.5	17.1	1.9	1.5	6.7	5.4	14.4	18.8	60.7	1.3	0.39982	0.09743	0.01288	0.01456	0.1063	0.02648	0.02091	0.01541	0.04541	0.01656	0.01723	0.02647	0.00018	1338.57	309.428	98.4	118.2	210.501	189.012	59.58	66.129	109.35	67.248	59.22	47.346	4.16
2016	urban	Northern	Central China	3	5	12	40.1	Henan	368.6	122.8	9.4	102.8	16.7	1.9	1.9	7.1	5.7	14.9	17.9	66.3	1.2	0.41084	0.09937	0.01261	0.01519	0.10381	0.02648	0.02648	0.01633	0.04793	0.01714	0.0164	0.02892	0.00017	1372.39	315.596	96.35	123.36	205.577	189.012	75.468	70.077	115.425	69.583	56.385	51.714	3.84
2017	urban	Northern	Central China	3	5	12	40.1	Henan	364.1	119.7	9.3	99.2	16.9	1.8	1.8	6.5	5.4	15.9	18.3	68.1	1.2	0.40452	0.09686	0.01248	0.01466	0.10505	0.02509	0.02509	0.01495	0.04541	0.01829	0.01677	0.0297	0.00017	1342.95	307.629	95.325	119.04	208.039	179.064	71.496	64.155	109.35	74.253	57.645	53.118	3.84
2015	rural	Southern	Southern China	5	4	17.5	35	Hainan	276.6	112.8	6.7	74.7	23.1	0.8	0.3	16.3	21.5	3.8	1.3	14.3	1	0.50046	0.09128	0.00899	0.01104	0.14359	0.01115	0.00418	0.03749	0.1808	0.00437	0.00119	0.00624	0.00014	1456.52	289.896	68.675	89.64	284.361	79.584	11.916	160.881	435.375	17.746	4.095	11.154	3.2
2016	rural	Southern	Southern China	5	4	17.5	35	Hainan	277.1	105.5	6.6	76.6	24.4	0.9	0.4	18.2	22	3.8	1.5	16.2	1	0.51516	0.08537	0.00885	0.01132	0.15168	0.01255	0.00558	0.04186	0.185	0.00437	0.00137	0.00707	0.00014	1499.93	271.135	67.65	91.92	300.364	89.532	15.888	179.634	445.5	17.746	4.725	12.636	3.2
2017	rural	Southern	Southern China	5	4	17.5	35	Hainan	270.5	103.1	7.8	75.1	22.7	0.9	0.4	17.5	21.2	3.4	1.3	16.3	0.8	0.49507	0.08343	0.01046	0.0111	0.14111	0.01255	0.00558	0.04025	0.17827	0.00391	0.00119	0.00711	0.00011	1457.17	264.967	79.95	90.12	279.437	89.532	15.888	172.725	429.3	15.878	4.095	12.714	2.56
2015	urban	Southern	Southern China	5	4	17.5	35	Hainan	338.9	90.1	8.5	100.7	30.2	2.1	0.8	21.2	31.6	5.7	7	39.9	1.1	0.67236	0.07291	0.0114	0.01488	0.18773	0.02927	0.01115	0.04876	0.26573	0.00656	0.00641	0.0174	0.00015	1984.42	231.557	87.125	120.84	371.762	208.908	31.776	209.244	639.9	26.619	22.05	31.122	3.52
2016	urban	Southern	Southern China	5	4	17.5	35	Hainan	362	93.9	7.9	111.9	32.8	2.7	1	24.4	30.9	6	7	42.2	1.3	0.70645	0.07599	0.0106	0.01654	0.20389	0.03764	0.01394	0.05612	0.25984	0.0069	0.00641	0.01841	0.00018	2122.36	241.323	80.975	134.28	403.768	268.596	39.72	240.828	625.725	28.02	22.05	32.916	4.16
2017	urban	Southern	Southern China	5	4	17.5	35	Hainan	347.9	89.9	9.7	108.4	30.1	2.7	1	22.9	29.4	5.5	6.6	40.5	1.2	0.67057	0.07275	0.01301	0.01602	0.18711	0.03764	0.01394	0.05267	0.24723	0.00633	0.00605	0.01766	0.00017	2042.67	231.043	99.425	130.08	370.531	268.596	39.72	226.023	595.35	25.685	20.79	31.59	3.84
2015	rural	Northern	Northwest	1	4	8	37.9	Ningxia	321.3	148.7	8.6	75.4	7.3	3	4.7	5.8	1.2	4.8	8.2	52.4	1.2	0.35521	0.12033	0.01154	0.01114	0.04538	0.04182	0.06552	0.01334	0.01009	0.00552	0.00751	0.02285	0.00017	1310.28	382.159	88.15	90.48	89.863	298.44	186.684	57.246	24.3	22.416	25.83	40.872	3.84
2016	rural	Northern	Northwest	1	4	8	37.9	Ningxia	327.9	144.3	8.3	76.7	7.1	3.2	4.9	5.7	1.2	4	8.1	63	1.4	0.35918	0.11677	0.01114	0.01134	0.04414	0.04461	0.0683	0.01311	0.01009	0.0046	0.00742	0.02748	0.00019	1326.7	370.851	85.075	92.04	87.401	318.336	194.628	56.259	24.3	18.68	25.515	49.14	4.48
2017	rural	Northern	Northwest	1	4	8	37.9	Ningxia	310.7	128.1	7.7	76.9	6.6	3.3	4.2	5.9	1.3	4.1	7.5	63.9	1.2	0.33506	0.10366	0.01033	0.01137	0.04103	0.046	0.05855	0.01357	0.01093	0.00472	0.00687	0.02787	0.00017	1257.79	329.217	78.925	92.28	81.246	328.284	166.824	58.233	26.325	19.147	23.625	49.842	3.84
2015	urban	Northern	Northwest	1	4	8	37.9	Ningxia	359.3	114.2	8.8	99.3	9.1	3.9	6.1	6.2	3.9	7.2	22.4	76.9	1.3	0.42444	0.09241	0.01181	0.01468	0.05657	0.05436	0.08503	0.01426	0.0328	0.00828	0.02053	0.03354	0.00018	1553.63	293.494	90.2	119.16	112.021	387.972	242.292	61.194	78.975	33.624	70.56	59.982	4.16
2016	urban	Northern	Northwest	1	4	8	37.9	Ningxia	350.5	103.4	8.3	101.3	8.5	3.7	5.8	6.4	4.3	6.9	20.3	80.3	1.3	0.40766	0.08367	0.01114	0.01497	0.05284	0.05158	0.08085	0.01472	0.03616	0.00794	0.0186	0.03502	0.00018	1488.66	265.738	85.075	121.56	104.635	368.076	230.376	63.168	87.075	32.223	63.945	62.634	4.16
2017	urban	Northern	Northwest	1	4	8	37.9	Ningxia	331.9	95.9	7.6	96.6	8.1	3.9	5.1	6.1	3.8	6.8	18.7	77.9	1.4	0.383	0.07761	0.0102	0.01428	0.05035	0.05436	0.07109	0.01403	0.03195	0.00782	0.01714	0.03398	0.00019	1423.6	246.463	77.9	115.92	99.711	387.972	202.572	60.207	76.95	31.756	58.905	60.762	4.48
2015	rural	Northern	Northwest	2	1	11.4	21.7	Xinjiang	400.6	204.1	13.9	90	1.9	4	14.8	3.4	0.9	5.4	12.9	48.5	0.8	0.52567	0.16516	0.01865	0.0133	0.01181	0.05576	0.2063	0.00782	0.00757	0.00621	0.01182	0.02115	0.00011	1942.2	524.537	142.475	108	23.389	397.92	587.856	33.558	18.225	25.218	40.635	37.83	2.56
2016	rural	Northern	Northwest	2	1	11.4	21.7	Xinjiang	397.8	192	14.8	90.5	1.9	4.3	14.4	4.1	1	5	13.8	55.1	0.9	0.52147	0.15537	0.01986	0.01338	0.01181	0.05994	0.20073	0.00943	0.00841	0.00575	0.01265	0.02403	0.00012	1950.26	493.44	151.7	108.6	23.389	427.764	571.968	40.467	20.25	23.35	43.47	42.978	2.88
2017	rural	Northern	Northwest	2	1	11.4	21.7	Xinjiang	371.2	181.1	14.3	82.6	2.4	3.8	13.1	4.5	1	4.5	13.2	49.7	1	0.48628	0.14655	0.01918	0.01221	0.01492	0.05297	0.18261	0.01035	0.00841	0.00518	0.0121	0.02168	0.00014	1808.25	465.427	146.575	99.12	29.544	378.024	520.332	44.415	20.25	21.015	41.58	38.766	3.2
2015	urban	Northern	Northwest	2	1	11.4	21.7	Xinjiang	436.7	153.7	13.9	120.8	9.6	5.4	11.2	7.5	6	8.7	27.9	70.4	1.6	0.58615	0.12438	0.01865	0.01786	0.05968	0.07527	0.15612	0.01725	0.05045	0.01001	0.02557	0.03071	0.00022	2166.75	395.009	142.475	144.96	118.176	537.192	444.864	74.025	121.5	40.629	87.885	54.912	5.12
2016	urban	Northern	Northwest	2	1	11.4	21.7	Xinjiang	430.1	138.4	14.3	123.8	9.1	5.3	11.6	8	6.6	8.6	28.7	74.1	1.6	0.58425	0.112	0.01918	0.0183	0.05657	0.07388	0.1617	0.0184	0.0555	0.00989	0.0263	0.03232	0.00022	2156.93	355.688	146.575	148.56	112.021	527.244	460.752	78.96	133.65	40.162	90.405	57.798	5.12
2017	urban	Northern	Northwest	2	1	11.4	21.7	Xinjiang	414.4	132.5	14	117.1	8.8	5.5	10	7.7	6.1	9	30.4	71.8	1.5	0.55281	0.10722	0.01878	0.01731	0.0547	0.07667	0.13939	0.01771	0.0513	0.01035	0.02786	0.03132	0.00021	2075.33	340.525	143.5	140.52	108.328	547.14	397.2	75.999	123.525	42.03	95.76	56.004	4.8
2015	rural	Southern	southwest	1	3	6.5	34.4	Tibet	414	313.3	15.1	13.4	5.9	29.4	6.4	0	0	1.9	23.1	2	3.5	0.83619	0.25353	0.02026	0.00198	0.03668	0.40982	0.08921	0	0	0.00219	0.02117	0.00087	0.00048	4321.98	805.181	154.775	16.08	72.629	2924.71	254.208	0	0	8.873	72.765	1.56	11.2
2016	rural	Southern	southwest	1	3	6.5	34.4	Tibet	433.3	326.5	20.6	16	9.7	19.8	11.5	0.1	0	1.7	21.6	2.1	3.7	0.81422	0.26421	0.02764	0.00236	0.0603	0.276	0.1603	0.00023	0	0.00196	0.01979	0.00092	0.00051	3705.79	839.105	211.15	19.2	119.407	1969.7	456.78	0.987	0	7.939	68.04	1.638	11.84
2017	rural	Southern	southwest	1	3	6.5	34.4	Tibet	407.2	318	20	17.7	5.9	11.3	5.8	0.1	0	2	22.9	2.5	1	0.58657	0.25734	0.02683	0.00262	0.03668	0.15752	0.08085	0.00023	0	0.0023	0.02098	0.00109	0.00014	2558.24	817.26	205	21.24	72.629	1124.12	230.376	0.987	0	9.34	72.135	1.95	3.2
2015	urban	Southern	southwest	1	3	6.5	34.4	Tibet	316.1	157.2	15.6	62	10.3	16.4	3.9	3.9	1.9	7	15.9	19.5	2.5	0.56072	0.12721	0.02093	0.00916	0.06403	0.22861	0.05436	0.00897	0.01598	0.00805	0.01457	0.0085	0.00035	2734.43	404.004	159.9	74.4	126.793	1631.47	154.908	38.493	38.475	32.69	50.085	15.21	8
2016	urban	Southern	southwest	1	3	6.5	34.4	Tibet	322.8	148.7	16.4	63	10.3	28	3.5	3.4	1.7	6.6	16.7	21.7	2.8	0.70962	0.12033	0.022	0.00931	0.06403	0.3903	0.04879	0.00782	0.0143	0.00759	0.0153	0.00946	0.00039	3854.41	382.159	168.1	75.6	126.793	2785.44	139.02	33.558	34.425	30.822	52.605	16.926	8.96
2017	urban	Southern	southwest	1	3	6.5	34.4	Tibet	405.5	185.3	23.7	74.9	14.5	21.5	14	5.1	3	8.5	21.2	32.7	1.1	0.85837	0.14995	0.0318	0.01107	0.09014	0.2997	0.19515	0.01173	0.02523	0.00978	0.01943	0.01426	0.00015	3929.01	476.221	242.925	89.88	178.495	2138.82	556.08	50.337	60.75	39.695	66.78	25.506	3.52
2015	rural	Southern	southwest	3	5	12.4	54.5	Yunnan	307.7	149.4	5.9	89.7	28.1	0.7	0.5	6.8	2.3	4.4	2	16.8	1.1	0.38283	0.1209	0.00792	0.01326	0.17468	0.00976	0.00697	0.01564	0.01934	0.00506	0.00183	0.00733	0.00015	1144.64	383.958	60.475	107.64	345.911	69.636	19.86	67.116	46.575	20.548	6.3	13.104	3.52
2016	rural	Southern	southwest	3	5	12.4	54.5	Yunnan	315	151.8	7	89.5	28.5	0.9	0.5	7.6	2.5	4.3	2.2	18.9	1.3	0.39603	0.12284	0.00939	0.01323	0.17716	0.01255	0.00697	0.01748	0.02102	0.00495	0.00202	0.00824	0.00018	1201.05	390.126	71.75	107.4	350.835	89.532	19.86	75.012	50.625	20.081	6.93	14.742	4.16
2017	rural	Southern	southwest	3	5	12.4	54.5	Yunnan	293.7	141	6.6	79.7	29.5	0.9	0.4	7.2	2.4	3.9	1.9	18.9	1.3	0.38763	0.1141	0.00885	0.01178	0.18338	0.01255	0.00558	0.01656	0.02018	0.00449	0.00174	0.00824	0.00018	1156.99	362.37	67.65	95.64	363.145	89.532	15.888	71.064	48.6	18.213	5.985	14.742	4.16
2015	urban	Southern	southwest	3	5	12.4	54.5	Yunnan	338.9	110.7	10.1	112.7	26.6	3	0.4	8.2	5.9	6.1	10.9	42.8	1.5	0.43689	0.08958	0.01355	0.01666	0.16535	0.04182	0.00558	0.01886	0.04961	0.00702	0.00999	0.01867	0.00021	1466.45	284.499	103.525	135.24	327.446	298.44	15.888	80.934	119.475	28.487	34.335	33.384	4.8
2016	urban	Southern	southwest	3	5	12.4	54.5	Yunnan	338.5	109.3	9.7	112.6	26.7	3.1	0.6	8.5	6.1	5.6	10.1	44.8	1.4	0.44193	0.08845	0.01301	0.01664	0.16597	0.04321	0.00836	0.01955	0.0513	0.00644	0.00925	0.01954	0.00019	1481.15	280.901	99.425	135.12	328.677	308.388	23.832	83.895	123.525	26.152	31.815	34.944	4.48
2017	urban	Southern	southwest	3	5	12.4	54.5	Yunnan	328.9	105.7	9.5	106.5	27.4	3	0.6	8.1	5.8	5.2	10.4	45.1	1.6	0.43733	0.08554	0.01275	0.01574	0.17032	0.04182	0.00836	0.01863	0.04877	0.00598	0.00953	0.01967	0.00022	1451.13	271.649	97.375	127.8	337.294	298.44	23.832	79.947	117.45	24.284	32.76	35.178	5.12
2015	rural	Northern	Northeast	4	1	13.4	24.3	Jilin	315.6	140.4	10.4	89.8	17	0.6	0.3	3.7	4.9	8.5	4.6	34.4	1	0.33791	0.11362	0.01395	0.01327	0.10568	0.00836	0.00418	0.00851	0.0412	0.00978	0.00422	0.015	0.00014	1076.02	360.828	106.6	107.76	209.27	59.688	11.916	36.519	99.225	39.695	14.49	26.832	3.2
2016	rural	Northern	Northeast	4	1	13.4	24.3	Jilin	336.3	153.3	11.1	93.8	15.5	0.8	0.5	4.7	5.1	9.2	4.3	36.9	1.1	0.35175	0.12405	0.01489	0.01386	0.09635	0.01115	0.00697	0.01081	0.04289	0.01058	0.00394	0.01609	0.00015	1149.04	393.981	113.775	112.56	190.805	79.584	19.86	46.389	103.275	42.964	13.545	28.782	3.52
2017	rural	Northern	Northeast	4	1	13.4	24.3	Jilin	367.5	159.6	11.7	115.4	18.2	0.9	0.4	5	4.7	9.8	4.3	36.4	1.1	0.37542	0.12915	0.0157	0.01706	0.11314	0.01255	0.00558	0.0115	0.03952	0.01127	0.00394	0.01588	0.00015	1233.79	410.172	119.925	138.48	224.042	89.532	15.888	49.35	95.175	45.766	13.545	28.392	3.52
2015	urban	Northern	Northeast	4	1	13.4	24.3	Jilin	348.5	120.5	11.8	98.9	17.6	2.5	1	4	8.9	10.7	13.6	57.8	1.2	0.42034	0.09751	0.01583	0.01462	0.10941	0.03485	0.01394	0.0092	0.07484	0.01231	0.01246	0.02521	0.00017	1415.83	309.685	120.95	118.68	216.656	248.7	39.72	39.48	180.225	49.969	42.84	45.084	3.84
2016	urban	Northern	Northeast	4	1	13.4	24.3	Jilin	369.4	124.4	12.4	107.5	17.8	3.1	1.4	4.8	9.4	11.2	13.8	62.3	1.3	0.44953	0.10067	0.01664	0.01589	0.11065	0.04321	0.01952	0.01104	0.07905	0.01288	0.01265	0.02717	0.00018	1545.18	319.708	127.1	129	219.118	308.388	55.608	47.376	190.35	52.304	43.47	48.594	4.16
2017	urban	Northern	Northeast	4	1	13.4	24.3	Jilin	372.3	127.8	12.6	104.5	18.6	3.3	1.1	5	9.4	11.9	14	62.8	1.3	0.45735	0.10342	0.0169	0.01545	0.11562	0.046	0.01533	0.0115	0.07905	0.01369	0.01283	0.02739	0.00018	1576.45	328.446	129.15	125.4	228.966	328.284	43.692	49.35	190.35	55.573	44.1	48.984	4.16
2015	rural	Northern	Northwest	2	4	11.8	38.5	Qinghai	259.5	138.9	10.7	53.3	10.6	4.1	7	2.7	0.7	2.5	10.5	17	1.5	0.38747	0.1124	0.01436	0.00788	0.06589	0.05715	0.09758	0.00621	0.00589	0.00288	0.00962	0.00741	0.00021	1450.64	356.973	109.675	63.96	130.486	407.868	278.04	26.649	14.175	11.675	33.075	13.26	4.8
2016	rural	Northern	Northwest	2	4	11.8	38.5	Qinghai	268.7	144.8	9.6	47.7	13.8	4.6	8.3	2.5	0.7	2.6	13.8	18.8	1.5	0.43839	0.11718	0.01288	0.00705	0.08578	0.06412	0.1157	0.00575	0.00589	0.00299	0.01265	0.0082	0.00021	1598.86	372.136	98.4	57.24	169.878	457.608	329.676	24.675	14.175	12.142	43.47	14.664	4.8
2017	rural	Northern	Northwest	2	4	11.8	38.5	Qinghai	254	136.9	9.5	45.1	11.9	5.2	7.8	2.8	0.8	2.9	11.4	18.2	1.5	0.42047	0.11078	0.01275	0.00667	0.07397	0.07248	0.10873	0.00644	0.00673	0.00334	0.01045	0.00794	0.00021	1589.21	351.833	97.375	54.12	146.489	517.296	309.816	27.636	16.2	13.543	35.91	14.196	4.8
2015	urban	Northern	Northwest	2	4	11.8	38.5	Qinghai	280	94	8.2	73.1	13.1	5.1	6.8	3.9	3.6	6.2	25	39.9	1.1	0.43202	0.07607	0.011	0.0108	0.08143	0.07109	0.09479	0.00897	0.03027	0.00713	0.02291	0.0174	0.00015	1605.79	241.58	84.05	87.72	161.261	507.348	270.096	38.493	72.9	28.954	78.75	31.122	3.52
2016	urban	Northern	Northwest	2	4	11.8	38.5	Qinghai	302.7	100	9	84.4	13.4	5.4	7.7	4.1	3.4	6.8	23.1	44.3	1.1	0.45786	0.08092	0.01207	0.01248	0.0833	0.07527	0.10733	0.00943	0.02859	0.00782	0.02117	0.01932	0.00015	1710.43	257	92.25	101.28	164.954	537.192	305.844	40.467	68.85	31.756	72.765	34.554	3.52
2017	urban	Northern	Northwest	2	4	11.8	38.5	Qinghai	292.3	95.4	9.3	79.6	13.6	5.4	6.4	4.2	3.3	6.7	24.8	42.5	1.1	0.437	0.0772	0.01248	0.01177	0.08454	0.07527	0.08921	0.00966	0.02775	0.00771	0.02273	0.01854	0.00015	1649.2	245.178	95.325	95.52	167.416	537.192	254.208	41.454	66.825	31.289	78.12	33.15	3.52
2015	rural	Northern	North China	1	3	10.4	34.5	Shanxi	291.1	153.6	7.6	66.2	9.7	0.2	0.6	1.4	1	9.1	8.4	33.1	1	0.26009	0.1243	0.0102	0.00978	0.0603	0.00279	0.00836	0.00322	0.00841	0.01047	0.0077	0.01444	0.00014	847.27	394.752	77.9	79.44	119.407	19.896	23.832	13.818	20.25	42.497	26.46	25.818	3.2
2016	rural	Northern	North China	1	3	10.4	34.5	Shanxi	306.8	162.2	7.8	68.5	9.3	0.2	0.9	1.7	1.2	9.3	8.9	35.7	1.1	0.27356	0.13126	0.01046	0.01012	0.05781	0.00279	0.01255	0.00391	0.01009	0.0107	0.00816	0.01557	0.00015	893.042	416.854	79.95	82.2	114.483	19.896	35.748	16.779	24.3	43.431	28.035	27.846	3.52
2017	rural	Northern	North China	1	3	10.4	34.5	Shanxi	303.7	159.4	7.8	64.9	9.5	0.2	0.9	1.7	1.2	10.2	9.6	37.1	1.2	0.27431	0.12899	0.01046	0.00959	0.05905	0.00279	0.01255	0.00391	0.01009	0.01173	0.0088	0.01618	0.00017	891.808	409.658	79.95	77.88	116.945	19.896	35.748	16.779	24.3	47.634	30.24	28.938	3.84
2015	urban	Northern	North China	1	3	10.4	34.5	Shanxi	321.3	110.7	8.2	85.2	14	1	1.7	2.7	4.9	11.4	20.6	60.1	0.8	0.34356	0.08958	0.011	0.01259	0.08703	0.01394	0.0237	0.00621	0.0412	0.01311	0.01888	0.02621	0.00011	1103.57	284.499	84.05	102.24	172.34	99.48	67.524	26.649	99.225	53.238	64.89	46.878	2.56
2016	urban	Northern	North China	1	3	10.4	34.5	Shanxi	314.6	109	8	87.6	13	1.2	2	2.6	3.1	10.6	18.9	57.8	0.8	0.32418	0.08821	0.01073	0.01295	0.08081	0.01673	0.02788	0.00598	0.02607	0.01219	0.01732	0.02521	0.00011	1071.21	280.13	82	105.12	160.03	119.376	79.44	25.662	62.775	49.502	59.535	45.084	2.56
2017	urban	Northern	North China	1	3	10.4	34.5	Shanxi	330.7	114.3	8.3	88.7	13.8	1.3	1.7	2.9	3.4	11.5	19.9	64	0.9	0.3391	0.09249	0.01114	0.01311	0.08578	0.01812	0.0237	0.00667	0.02859	0.01323	0.01824	0.02791	0.00012	1118.65	293.751	85.075	106.44	169.878	129.324	67.524	28.623	68.85	53.705	62.685	49.92	2.88
2015	rural	Northern	North China	4	5	14.4	40.8	Hebei	324.9	145.4	9.7	82.4	14.5	0.4	0.8	2.9	3.4	11.5	7.5	45.3	1.1	0.32499	0.11766	0.01301	0.01218	0.09014	0.00558	0.01115	0.00667	0.02859	0.01323	0.00687	0.01976	0.00015	1035.7	373.678	99.425	98.88	178.495	39.792	31.776	28.623	68.85	53.705	23.625	35.334	3.52
2016	rural	Northern	North China	4	5	14.4	40.8	Hebei	322.7	138.5	9.5	81.7	14.1	0.4	0.9	3.4	3.9	11.8	8	49.3	1.2	0.32585	0.11208	0.01275	0.01208	0.08765	0.00558	0.01255	0.00782	0.0328	0.01357	0.00733	0.0215	0.00017	1035.6	355.945	97.375	98.04	173.571	39.792	35.748	33.558	78.975	55.106	25.2	38.454	3.84
2017	rural	Northern	North China	4	5	14.4	40.8	Hebei	315.7	134.3	9.5	75.1	14.5	0.5	0.9	3.2	3.7	13	8.3	51.5	1.2	0.32583	0.10868	0.01275	0.0111	0.09014	0.00697	0.01255	0.00736	0.03111	0.01495	0.00761	0.02246	0.00017	1034	345.151	97.375	90.12	178.495	49.74	35.748	31.584	74.925	60.71	26.145	40.17	3.84
2015	urban	Northern	North China	4	5	14.4	40.8	Hebei	355	115.8	9.7	94.7	18.8	2.1	1.9	5.2	7.5	13.7	21.2	63.4	1	0.43134	0.09371	0.01301	0.014	0.11686	0.02927	0.02648	0.01196	0.06307	0.01576	0.01943	0.02765	0.00014	1413.09	297.606	99.425	113.64	231.428	208.908	75.468	51.324	151.875	63.979	66.78	49.452	3.2
2016	urban	Northern	North China	4	5	14.4	40.8	Hebei	387.4	121.9	10.9	108.3	18.9	2.4	2.1	5.5	8.2	14.9	23	70.1	1.2	0.46005	0.09865	0.01462	0.01601	0.11749	0.03345	0.02927	0.01265	0.06895	0.01714	0.02108	0.03057	0.00017	1530.68	313.283	111.725	129.96	232.659	238.752	83.412	54.285	166.05	69.583	72.45	54.678	3.84
2017	urban	Northern	North China	4	5	14.4	40.8	Hebei	367.8	114.8	9.1	100.4	18.7	2.4	1.9	5.1	7.9	15.1	20.8	70.6	1	0.44165	0.0929	0.01221	0.01484	0.11624	0.03345	0.02648	0.01173	0.06643	0.01737	0.01906	0.03079	0.00014	1457.83	295.036	93.275	120.48	230.197	238.752	75.468	50.337	159.975	70.517	65.52	55.068	3.2
2015	rural	Southern	southwest	1	1	6.2	27.6	Guizhou	316.3	152.7	7.1	92.3	31.9	0.8	0.3	3.6	1.1	3.5	1.5	20.5	1	0.39238	0.12357	0.00953	0.01364	0.1983	0.01115	0.00418	0.00828	0.00925	0.00403	0.00137	0.00894	0.00014	1158.23	392.439	72.775	110.76	392.689	79.584	11.916	35.532	22.275	16.345	4.725	15.99	3.2
2016	rural	Southern	southwest	1	1	6.2	27.6	Guizhou	300.5	144.1	7.1	86.1	28.6	0.6	0.2	3.6	1.2	3.3	1.9	22.9	0.9	0.36182	0.11661	0.00953	0.01273	0.17778	0.00836	0.00279	0.00828	0.01009	0.0038	0.00174	0.00999	0.00012	1068.1	370.337	72.775	103.32	352.066	59.688	7.944	35.532	24.3	15.411	5.985	17.862	2.88
2017	rural	Southern	southwest	1	1	6.2	27.6	Guizhou	284	134	6.6	81.3	27.6	0.5	0.3	3.4	1.2	3.2	1.8	23.2	0.9	0.34551	0.10844	0.00885	0.01202	0.17157	0.00697	0.00418	0.00782	0.01009	0.00368	0.00165	0.01012	0.00012	1010.45	344.38	67.65	97.56	339.756	49.74	11.916	33.558	24.3	14.944	5.67	18.096	2.88
2015	urban	Southern	southwest	1	1	6.2	27.6	Guizhou	309.2	106.8	11.5	88.5	29.5	1.9	0.3	7.7	3.9	5.8	11.7	40.4	1.2	0.41466	0.08643	0.01543	0.01308	0.18338	0.02648	0.00418	0.01771	0.0328	0.00667	0.01072	0.01762	0.00017	1316.89	274.476	117.875	106.2	363.145	189.012	11.916	75.999	78.975	27.086	36.855	31.512	3.84
2016	urban	Southern	southwest	1	1	6.2	27.6	Guizhou	321	105.4	11.1	94.4	30.9	2.2	0.3	8.5	4.2	5.9	11.5	45.4	1.2	0.43323	0.08529	0.01489	0.01395	0.19208	0.03067	0.00418	0.01955	0.03532	0.00679	0.01054	0.0198	0.00017	1381.06	270.878	113.775	113.28	380.379	218.856	11.916	83.895	85.05	27.553	36.225	35.412	3.84
2017	urban	Southern	southwest	1	1	6.2	27.6	Guizhou	312.4	100.8	10.7	91.2	31.3	2.1	0.3	7.4	4.2	5.6	11.1	46.5	1.2	0.42682	0.08157	0.01436	0.01348	0.19457	0.02927	0.00418	0.01702	0.03532	0.00644	0.01017	0.02028	0.00017	1343.61	259.056	109.675	109.44	385.303	208.908	11.916	73.038	85.05	26.152	34.965	36.27	3.84
2015	rural	Southern	Southern China	2	3	11.9	34.8	Guangxi	355.6	172.2	7.4	87.4	27.1	0.4	0.2	17.6	7	5.2	2	27.9	1.2	0.45851	0.13935	0.00993	0.01292	0.16846	0.00558	0.00279	0.04048	0.05886	0.00598	0.00183	0.01217	0.00017	1376.27	442.554	75.85	104.88	333.601	39.792	7.944	173.712	141.75	24.284	6.3	21.762	3.84
2016	rural	Southern	Southern China	2	3	11.9	34.8	Guangxi	347.3	168.3	6.8	80	26.5	0.5	0.4	18.4	7.6	4.5	2.2	31	1.1	0.46151	0.13619	0.00912	0.01182	0.16473	0.00697	0.00558	0.04232	0.06391	0.00518	0.00202	0.01352	0.00015	1381.23	432.531	69.7	96	326.215	49.74	15.888	181.608	153.9	21.015	6.93	24.18	3.52
2017	rural	Southern	Southern China	2	3	11.9	34.8	Guangxi	344.2	163.3	8	78.1	27.4	0.6	0.4	19.2	7.7	4.9	2.4	31.1	1.1	0.46915	0.13215	0.01073	0.01154	0.17032	0.00836	0.00558	0.04416	0.06475	0.00564	0.0022	0.01356	0.00015	1411.92	419.681	82	93.72	337.294	59.688	15.888	189.504	155.925	22.883	7.56	24.258	3.52
2015	urban	Southern	Southern China	2	3	11.9	34.8	Guangxi	354.6	106.3	9.3	100.1	33.3	2.6	0.8	20	14.2	6.5	10.4	49.4	1.7	0.57188	0.08602	0.01248	0.0148	0.207	0.03624	0.01115	0.046	0.11941	0.00748	0.00953	0.02155	0.00024	1781.02	273.191	95.325	120.12	409.923	258.648	31.776	197.4	287.55	30.355	32.76	38.532	5.44
2016	urban	Southern	Southern China	2	3	11.9	34.8	Guangxi	350.6	102.2	8.5	100.1	32.1	3	1.2	20.8	14.1	6.4	9.8	50.7	1.7	0.57208	0.0827	0.0114	0.0148	0.19954	0.04182	0.01673	0.04784	0.11857	0.00736	0.00898	0.02211	0.00024	1807.72	262.654	87.125	120.12	395.151	298.44	47.664	205.296	285.525	29.888	30.87	39.546	5.44
2017	urban	Southern	Southern China	2	3	11.9	34.8	Guangxi	345.8	97.7	8.8	99.1	32.2	3.2	1.2	20.1	14.3	6.4	9.6	51.6	1.6	0.57237	0.07906	0.01181	0.01465	0.20016	0.04461	0.01673	0.04623	0.12025	0.00736	0.0088	0.02251	0.00022	1816.05	251.089	90.2	118.92	396.382	318.336	47.664	198.387	289.575	29.888	30.24	40.248	5.12
2015	rural	Northern	Northeast	3	5	12.9	40.1	Heilongjiang	295.8	142.7	13.5	66.4	13.9	0.5	0.4	3.5	4.9	6.5	4.5	37.6	1.4	0.3198	0.11548	0.01811	0.00981	0.08641	0.00697	0.00558	0.00805	0.0412	0.00748	0.00412	0.0164	0.00019	1033.64	366.739	138.375	79.68	171.109	49.74	15.888	34.545	99.225	30.355	14.175	29.328	4.48
2016	rural	Northern	Northeast	3	5	12.9	40.1	Heilongjiang	326.4	157.4	14.9	71.1	15.2	0.8	0.8	5.1	5.4	7.2	4.4	42.3	1.8	0.36281	0.12737	0.01999	0.01051	0.09449	0.01115	0.01115	0.01173	0.04541	0.00828	0.00403	0.01845	0.00025	1186.96	404.518	152.725	85.32	187.112	79.584	31.776	50.337	109.35	33.624	13.86	32.994	5.76
2017	rural	Northern	Northeast	3	5	12.9	40.1	Heilongjiang	334.7	152.9	15.1	75.6	17.6	0.8	0.7	5.9	5.5	8.9	4.8	45.2	1.7	0.37988	0.12373	0.02026	0.01117	0.10941	0.01115	0.00976	0.01357	0.04625	0.01024	0.0044	0.01971	0.00024	1229.48	392.953	154.775	90.72	216.656	79.584	27.804	58.233	111.375	41.563	15.12	35.256	5.44
2015	urban	Northern	Northeast	3	5	12.9	40.1	Heilongjiang	394.9	135.5	13.8	110.1	20.5	2.3	1.7	5.3	10.1	11.9	14.8	67.1	1.8	0.48151	0.10965	0.01851	0.01627	0.12743	0.03206	0.0237	0.01219	0.08493	0.01369	0.01356	0.02927	0.00025	1587.62	348.235	141.45	132.12	252.355	228.804	67.524	52.311	204.525	55.573	46.62	52.338	5.76
2016	urban	Northern	Northeast	3	5	12.9	40.1	Heilongjiang	385.3	131.6	13.8	103.4	19.9	2.5	2.1	5.8	10.3	11.8	13.8	68.4	1.9	0.48438	0.10649	0.01851	0.01528	0.1237	0.03485	0.02927	0.01334	0.08661	0.01357	0.01265	0.02983	0.00026	1604.65	338.212	141.45	124.08	244.969	248.7	83.412	57.246	208.575	55.106	43.47	53.352	6.08
2017	urban	Northern	Northeast	3	5	12.9	40.1	Heilongjiang	393.1	132.6	13.9	104.9	21	2.6	1.9	5.7	10.2	12.7	14.6	71.1	1.9	0.49286	0.1073	0.01865	0.01551	0.13054	0.03624	0.02648	0.01311	0.08577	0.01461	0.01338	0.03101	0.00026	1631.41	340.782	142.475	125.88	258.51	258.648	75.468	56.259	206.55	59.309	45.99	55.458	6.08
2015	rural	Northern	Northwest	1	4	9.1	36	Gansu	315	181.3	8.5	55.4	13.2	0.6	2	3.5	0.8	6.4	6.5	35.1	1.7	0.32824	0.14671	0.0114	0.00819	0.08205	0.00836	0.02788	0.00805	0.00673	0.00736	0.00596	0.01531	0.00024	1055.09	465.941	87.125	66.48	162.492	59.688	79.44	34.545	16.2	29.888	20.475	27.378	5.44
2016	rural	Northern	Northwest	1	4	9.1	36	Gansu	322.3	179	7.8	60	12.8	0.6	2.2	3.7	0.9	5.7	6.7	41.1	1.8	0.32973	0.14485	0.01046	0.00887	0.07957	0.00836	0.03067	0.00851	0.00757	0.00656	0.00614	0.01793	0.00025	1056.91	460.03	79.95	72	157.568	59.688	87.384	36.519	18.225	26.619	21.105	32.058	5.76
2017	rural	Northern	Northwest	1	4	9.1	36	Gansu	307.6	172.2	7.1	55.2	12.1	0.6	2	3.8	0.9	5.9	6.6	39.3	1.9	0.31504	0.13935	0.00953	0.00816	0.07522	0.00836	0.02788	0.00874	0.00757	0.00679	0.00605	0.01714	0.00026	1010.46	442.554	72.775	66.24	148.951	59.688	79.44	37.506	18.225	27.553	20.79	30.654	6.08
2015	urban	Northern	Northwest	1	4	9.1	36	Gansu	377.1	126.2	11.9	102.7	15.6	2.7	3.1	4.7	3.9	9.5	24.3	70.8	1.7	0.419	0.10212	0.01596	0.01518	0.09697	0.03764	0.04321	0.01081	0.0328	0.01093	0.02227	0.03088	0.00024	1460.25	324.334	121.975	123.24	192.036	268.596	123.132	46.389	78.975	44.365	76.545	55.224	5.44
2016	urban	Northern	Northwest	1	4	9.1	36	Gansu	388.4	124.5	11	108.9	14.9	2.5	3.6	4.8	3.9	9.2	24.6	78.7	1.8	0.42079	0.10075	0.01476	0.0161	0.09262	0.03485	0.05018	0.01104	0.0328	0.01058	0.02254	0.03433	0.00025	1452.46	319.965	112.75	130.68	183.419	248.7	142.992	47.376	78.975	42.964	77.49	61.386	5.76
2017	urban	Northern	Northwest	1	4	9.1	36	Gansu	378.5	119.6	10.6	104.3	15.3	2.6	3	5.2	4.2	9.3	24.5	78	1.9	0.4143	0.09678	0.01422	0.01542	0.09511	0.03624	0.04182	0.01196	0.03532	0.0107	0.02245	0.03402	0.00026	1431.23	307.372	108.65	125.16	188.343	258.648	119.16	51.324	85.05	43.431	77.175	60.84	6.08
